# Supplementary material for: Identification of the Active Constituents and Significant Pathways of Shen-qi-Yi-zhu Decoction on Antigastric Cancer: A Network Pharmacology Research and Experimental Validation
Source: Evid Based Complement Alternat Med. 2021 Nov 22;2021:6642171. doi: 10.1155/2021/6642171 (PMC8629626; doi:10.1155/2021/6642171)
Supplement: Supplementary Materials — Supplement 1: 161 active ingredients passed the repetition, the compounds are shown in Supplement 1. Supplement 2: 63 compounds of best match score were over 70 in mzCloud are shown in Supplement 2. [file 6642171.f1.zip]

Archive with 2 entries (2 files):
- 6642171.f1/Supplement 1.docx
- 6642171.f1/Supplement 2.pdf
